# Supplementary material for: Prioritization of COVID-19 risk factors in July 2020 and February 2021 in the UK
Source: Commun Med (Lond). 2023 Mar 30;3:45. doi: 10.1038/s43856-023-00271-3 (PMC10062272; doi:10.1038/s43856-023-00271-3)
Supplement: Supplementary file 2 — Supplementary Data 1 [file 43856_2023_271_MOESM2_ESM.xlsx]

## Sheet: Sheet1
Total (n)	502628
Gender (n (%))
Male	229168 (45.6)
Female	273460 (54.4)
Age (mean (SD))	56.53 (8.1)
Assessment center (n (%))
Stockport	3798 (0.756)
Manchester	13940 (2.77)
Oxford	14062 (2.8)
Cardiff	17882 (3.56)
Glasgow	18653 (3.71)
Edinburgh	17201 (3.42)
Stoke	19440 (3.87)
Reading	29420 (5.85)
Bury	28335 (5.64)
Newcastle	37008 (7.36)
Leeds	44209 (8.8)
Bristol	43016 (8.56)
Barts	12583 (2.5)
Nottingham	33877 (6.74)
Sheffield	30397 (6.05)
Liverpool	32818 (6.53)
Middlesborough	21289 (4.24)
Hounslow	28880 (5.75)
Croydon	27386 (5.45)
Birmingham	25503 (5.07)
Average total household income (Euros) before tax (n (%))
Less than 18,000	97224 (22.9)
18,000 to 30,999	108197 (25.4)
31,000 to 51,999	110791 (26)
52,000 to 100,000	86284 (20.3)
Greater than 100,000	22934 (5.39)
Ethnicity (n (%))
White	571 (0.116)
Chinese	1574 (0.319)
British	442687 (89.7)
Irish	13213 (2.68)
Any other white background	16340 (3.31)
White and Asian	831 (0.168)
Any other mixed background	1033 (0.209)
Indian	5951 (1.21)
Pakistani	1837 (0.372)
Any other Asian background	1815 (0.368)
Caribbean	4519 (0.915)
African	3396 (0.688)
Healthcare workers (%)	36023 (7.17)
