# Supplementary material for: Prioritization of COVID-19 risk factors in July 2020 and February 2021 in the UK
Source: Commun Med (Lond). 2023 Mar 30;3:45. doi: 10.1038/s43856-023-00271-3 (PMC10062272; doi:10.1038/s43856-023-00271-3)
Supplement: Supplementary file 3 — Supplementary Data 2 [file 43856_2023_271_MOESM3_ESM.xlsx]

## Sheet: Sheet1
	COVID-19 positive		COVID-19 negative
Time point	2020-07-17	2021-02-02	2020-07-17	2021-02-02
Total (n (%))	1544 (16.7)	8539 (22)	7724 (83.3)	30298 (78)
Gender (n (%))
Male	804 (52.1)	4057 (47.5)	3717 (48.1)	13858 (45.7)
Female	740 (47.9)	4482 (52.5)	4007 (51.9)	16440 (54.3)
Age (mean (SD))	56.44 (9.16)	53.3 (8.47)	57.84 (8.37)	58 (7.89)
Assessment center (n (%))
Stockport	15 ( 1.0)	66 (0.78)	102 ( 1.3)	266 (0.878)
Manchester	74 ( 4.8)	306 (3.61)	269 ( 3.5)	961 (3.17)
Oxford	33 ( 2.1)	98 (1.16)	208 ( 2.7)	1131 (3.74)
Cardiff	3 ( 0.2)	385 (4.55)	17 ( 0.2)	208 (0.687)
Glasgow	1 ( 0.1)	7 (0.083)	1 ( 1.3E-3)	13 (0.043)
Edinburgh	0 ( 0.0)	2 (0.024)	4 ( 0.1)	10 (0.033)
Stoke	80 ( 5.2)	363 (4.29)	378 ( 4.9)	1457 (4.81)
Reading	66 ( 4.3)	307 (3.63)	526 ( 6.8)	2738 (9.04)
Bury	107 ( 6.9)	737 (8.71)	599 ( 7.8)	2188 (7.23)
Newcastle	167 (10.8)	685 (8.09)	1001 (13.0)	3121 (10.3)
Leeds	139 ( 9.0)	867 (10.2)	338 ( 4.4)	2270 (7.5)
Bristol	79 ( 5.1)	540 (6.28)	807 (10.4)	3278 (10.8)
Barts	36 ( 2.3)	202 (2.39)	309 ( 4.0)	1072 (3.54)
Nottingham	86 ( 5.6)	568 (6.71)	553 ( 7.2)	2056 (6.79)
Sheffield	127 ( 8.2)	668 (7.89)	392 ( 5.1)	1066 (3.52)
Liverpool	139 ( 9.0)	807 (9.53)	438 ( 5.7)	1502 (4.96)
Middlesborough	87 ( 5.6)	452 (5.34)	329 ( 4.3)	1420 (4.69)
Hounslow	100 ( 6.5)	481 (5.68)	524 ( 6.8)	2130 (7.03)
Croydon	103 ( 6.7)	450 (5.32)	429 ( 5.6)	1794 (5.92)
Birmingham	102 ( 6.6)	474 (5.6)	497 ( 6.4)	1600 (5.28)
Average total household income (Euros) before tax (n (%))
Less than 18,000	418 (32.8)	1640 (22.2)	1971 (30.6)	6356 (25)
18,000 to 30,999	318 (24.9)	1779 (24.1)	1659 (25.7)	6549 (25.8)
31,000 to 51,999	300 (23.5)	2042 (27.7)	1448 (22.4)	6384 (25.1)
52,000 to 100,000	197 (15.5)	1525 (20.7)	1072 (16.6)	4653 (18.3)
Greater than 100,000	42 ( 3.3)	390 (5.29)	301 ( 4.7)	1447 (5.7)
Ethnicity (n (%))
White	2 ( 0.1)	11 (0.13)	18 (0.2)	25 (0.083)
Chinese	7 ( 0.5)	17 (0.2)	14 (0.2)	52 (0.17)
British	1285 (83.2)	7434 (87.5)	6836 (88.5)	27045 (89.5)
Irish	48 ( 3.1)	211 (2.48)	226 (2.9)	845 (2.8)
Any other white background	45 ( 2.9)	257 (3.03)	244 (3.2)	979 (3.24)
White and Asian	4 ( 0.3)	12 (0.14)	17 (0.2)	47 (0.156)
Any other mixed background	3 ( 0.2)	24 (0.28)	21 (0.3)	59 (0.2)
Indian	40 ( 2.6)	190 (2.24)	106 (1.4)	440 (1.46)
Pakistani	16 ( 1.0)	109 (1.28)	32 (0.4)	107 (0.354)
Any other Asian background	12 ( 0.8)	43 (0.506)	30 (0.4)	98 (0.324)
Caribbean	43 ( 2.8)	106 (1.25)	105 (1.4)	268 (0.887)
African	39 ( 2.5)	81 (0.954)	75 (1.0)	257 (0.85)
Healthcare workers (%)	273 (17.7)	804 (9.42)	898 (11.6)	2498 (8.24)
Hospitalization (n (%))	1011 (65.5)	2150 (25.2)	6036 (78.1)	22415 (74)
Death (n (%))	243 (15.7)	169 (1.98)	23 (0.298)	3 (9.9E-05)
