# Supplementary material for: Prioritization of COVID-19 risk factors in July 2020 and February 2021 in the UK
Source: Commun Med (Lond). 2023 Mar 30;3:45. doi: 10.1038/s43856-023-00271-3 (PMC10062272; doi:10.1038/s43856-023-00271-3)
Supplement: Supplementary file 4 — Supplementary Data 3 [file 43856_2023_271_MOESM4_ESM.xlsx]

## Sheet: Sheet1
	COVID-19 positivity			COVID-19 hospitalization
Baseline demographic variable	RR (95% CI)	p-value	FDR	RR (95% CI)	p-value	FDR
Age	0.595 (0.581 - 0.610)	< 1E-65	< 1E-64	1.23 (1.22 - 1.25)	5.98e-254	4.78e-252
Swansea	10.5 (8.03 - 13.8)	1.58e-65	6.33e-64	1.36 (1.20 - 1.53)	1.26e-06	8.41e-06
Cardiff	6.37 (5.15 - 7.88)	3e-65	7.99e-64	0.991 (0.925 - 1.06)	0.796	0.95
Sheffield	5.58 (4.52 - 6.88)	8.19e-58	1.64e-56	0.834 (0.787 - 0.884)	9.74e-10	1.11e-08
Liverpool	4.87 (3.95 - 6.01)	1.25e-49	2e-48	0.903 (0.859 - 0.949)	5.23e-05	0.000279
Wrexham	9.57 (6.78 - 13.5)	9.02e-38	1.2e-36	1.14 (0.813 - 1.59)	0.45	0.95
Leeds	3.56 (2.89 - 4.39)	1.48e-32	1.69e-31	0.876 (0.837 - 0.917)	1.63e-08	1.3e-07
Bury	3.21 (2.60 - 3.98)	7.32e-27	7.32e-26	0.864 (0.824 - 0.905)	9.72e-10	1.11e-08
Middlesborough	3.25 (2.62 - 4.04)	2.31e-26	2.06e-25	0.960 (0.913 - 1.01)	0.109	0.347
Birmingham	3.08 (2.48 - 3.82)	2.85e-24	2.28e-23	1.07 (1.02 - 1.12)	0.00291	0.013
Croydon	2.96 (2.38 - 3.68)	1.82e-22	1.32e-21	0.691 (0.650 - 0.735)	6.78e-32	2.71e-30
Nottingham	2.83 (2.28 - 3.51)	2.15e-21	1.44e-20	0.769 (0.732 - 0.809)	9.01e-25	2.4e-23
Hounslow	2.57 (2.07 - 3.20)	1.82e-17	1.12e-16	1.01 (0.965 - 1.06)	0.665	0.95
Manchester	2.49 (1.99 - 3.12)	2.16e-15	1.24e-14	0.932 (0.886 - 0.981)	0.00704	0.0282
Stoke	2.35 (1.88 - 2.95)	8.5e-14	4.54e-13	0.999 (0.955 - 1.05)	0.976	0.976
Newcastle	2.25 (1.81 - 2.79)	1.52e-13	7.58e-13	1.12 (1.08 - 1.17)	1.41e-08	1.25e-07
Bristol	1.93 (1.56 - 2.40)	2e-09	9.43e-09	0.944 (0.906 - 0.983)	0.00539	0.0227
Barts	2.00 (1.57 - 2.54)	1.5e-08	6.66e-08	0.893 (0.841 - 0.949)	0.000259	0.00122
Gender (Male)	1.09 (1.05 - 1.13)	1.02e-05	4.28e-05	1.04 (1.02 - 1.06)	7.18e-06	4.42e-05
Reading	1.49 (1.18 - 1.86)	0.000641	0.00256	0.782 (0.746 - 0.820)	2.82e-24	5.64e-23
Glasgow	3.18 (1.53 - 6.63)	0.002	0.00763	0.829 (0.574 - 1.20)	0.318	0.876
Average total household income before tax (18,000 to 30,999 Euros)	1.16 (1.05 - 1.27)	0.00359	0.013	1.17 (1.11 - 1.23)	1.28e-09	1.28e-08
Average total household income before tax (< 18,000 Euros)	1.15 (1.05 - 1.27)	0.00457	0.0159	1.23 (1.17 - 1.29)	1.11e-15	1.77e-14
Genetic principal component 5	1.00 (1.00 - 1.01)	0.00562	0.0187	0.999 (0.998 - 1.00)	0.28	0.8
Genetic principal component 9	0.994 (0.989 - 0.999)	0.0101	0.0322	0.997 (0.995 - 1.00)	0.0163	0.0621
