# Supplementary material for: Prioritization of COVID-19 risk factors in July 2020 and February 2021 in the UK
Source: Commun Med (Lond). 2023 Mar 30;3:45. doi: 10.1038/s43856-023-00271-3 (PMC10062272; doi:10.1038/s43856-023-00271-3)
Supplement: Supplementary file 5 — Supplementary Data 4 [file 43856_2023_271_MOESM5_ESM.xlsx]

## Sheet: top_factors_10_pct_07_17_2020_0
Exposure	Risk Ratio [95% CI]	p-value	FDR	AUC	AUCadjVariables	deltaAUC	SampleSize
Current frequency of shift work (relative frequency [ranging from never/rarely to always])	1.16 (1.1 - 1.23)	1.12e-07	1.28e-05	0.679	0.67	0.00879	3984
Nitrogen oxides air pollution (ug/m3); 2010	1.14 (1.07 - 1.21)	2.11e-05	0.0018	0.648	0.649	-0.000218	7441
Nitrogen dioxide air pollution (ug/m3); 2010	1.14 (1.07 - 1.22)	5.35e-05	0.00365	0.647	0.649	-0.00129	7441
Apolipoprotein A (g/L)	0.894 (0.844 - 0.948)	0.00019	0.0108	0.646	0.646	-0.00053	6521
Townsend deprivation index at recruitment	1.12 (1.06 - 1.19)	0.000225	0.011	0.649	0.649	-0.00028	7528
Light DIY [e.g. pruning, watering the lawn]) in last 4 weeks (physical activity)	0.831 (0.749 - 0.922)	0.000501	0.0213	0.649	0.65	-0.000446	7470
Own accommodation outright (ref. No)	0.805 (0.71 - 0.913)	0.000723	0.0266	0.649	0.649	-0.000374	7485
Job involves heavy manual or physical work (relative frequency [ranging from never/rarely to always])	1.11 (1.04 - 1.18)	0.00116	0.0266	0.671	0.669	0.00229	3993
Particulate matter air pollution (pm2.5 [ug/m3]); 2010	1.11 (1.04 - 1.17)	0.000837	0.0266	0.646	0.648	-0.00237	7437
Nitrogen dioxide air pollution (ug/m3); 2005	1.13 (1.05 - 1.22)	0.00113	0.0266	0.646	0.649	-0.00299	7441
Nitrogen dioxide air pollution (ug/m3); 2006	1.13 (1.05 - 1.21)	0.00117	0.0266	0.645	0.649	-0.00319	7441
Nitrogen dioxide air pollution (ug/m3); 2007	1.14 (1.05 - 1.23)	0.00092	0.0266	0.646	0.649	-0.00279	7441
HDL cholesterol (mmol/L)	0.906 (0.854 - 0.961)	0.00105	0.0266	0.644	0.645	-0.00108	6555
Alcohol intake frequency (relative frequency [ranging from daily or almost daily to never])	1.09 (1.03 - 1.15)	0.00142	0.0303	0.648	0.649	-0.000841	7528
Particulate matter air pollution (pm2.5 [ug/m3]); 2010	1.11 (1.04 - 1.18)	0.00166	0.0314	0.646	0.648	-0.00254	7437
Body mass index (kg/m2)	1.09 (1.03 - 1.14)	0.00164	0.0314	0.648	0.649	-0.00159	7486
Sum of road length of major roads within 100m (m)	1.07 (1.03 - 1.12)	0.0023	0.0412	0.646	0.649	-0.00282	7441
Total traffic load on major roads (vehicles/day)	1.07 (1.02 - 1.12)	0.00294	0.0502	0.646	0.649	-0.00229	7441
Grandparent in household (ref. No)	2.87 (1.43 - 5.78)	0.0031	0.0503	0.645	0.649	-0.00422	7527
Qualifications (No educational qualifications) (ref. No [has some educational qualification])	1.22 (1.07 - 1.4)	0.00372	0.0577	0.647	0.65	-0.00306	7492
Pay part rent and part mortgage (ref. No)	1.98 (1.24 - 3.15)	0.00399	0.0583	0.645	0.649	-0.00378	7485
Qualifications (College or University Degree) (ref. No)	0.833 (0.735 - 0.944)	0.0042	0.0583	0.648	0.65	-0.00164	7492
Son and/or daughter (including step-children) in household (ref. No)	1.2 (1.06 - 1.35)	0.00427	0.0583	0.646	0.649	-0.00307	7527
Exposure to tobacco smoke outside home (hours/week)	1.07 (1.02 - 1.13)	0.00654	0.0858	0.655	0.656	-0.000854	6182
Inverse distance to the nearest major road (1/m)	1.08 (1.02 - 1.14)	0.0076	0.096	0.645	0.649	-0.0031	7441
Qualifications (O levels/GCSEs or equivalent) (ref. No)	0.868 (0.78 - 0.966)	0.00961	0.117	0.647	0.65	-0.00314	7492
Close to major road (ref. No)	1.06 (1.01 - 1.11)	0.0101	0.119	0.645	0.649	-0.00357	7441
Participant lives in England/Wales (Urban) with less sparse home area population density (ref. No)	1.27 (1.05 - 1.52)	0.0121	0.138	0.647	0.65	-0.00256	7478
Mean corpuscular haemoglobin (picograms [pg])	0.936 (0.888 - 0.986)	0.0125	0.138	0.645	0.647	-0.00226	7329
Alcohol intake versus 10 years previously (relative frequency [ranging from more nowadays to less nowadays])	1.07 (1.01 - 1.14)	0.0136	0.14	0.651	0.653	-0.00155	6741
Types of physical activity in last 4 weeks (none)	1.23 (1.04 - 1.44)	0.0132	0.14	0.647	0.65	-0.00244	7470
