# Supplementary material for: Prioritization of COVID-19 risk factors in July 2020 and February 2021 in the UK
Source: Commun Med (Lond). 2023 Mar 30;3:45. doi: 10.1038/s43856-023-00271-3 (PMC10062272; doi:10.1038/s43856-023-00271-3)
Supplement: Supplementary file 6 — Supplementary Data 5 [file 43856_2023_271_MOESM6_ESM.xlsx]

## Sheet: top_factors_10_pct_02_02_21_05_
Exposure	Risk Ratio [95% CI]	p-value	FDR	AUC	AUCadjVariables	deltaAUC	SampleSize
Nitrogen dioxide air pollution (ug/m3); 2006	1.17 (1.14 - 1.2)	6.17e-29	2.23e-26	0.727	0.72	0.00671	31738
Son and/or daughter (including step-children) in household (ref. No)	1.28 (1.22 - 1.34)	1.14e-27	2.06e-25	0.726	0.72	0.00621	32058
Nitrogen dioxide air pollution (ug/m3); 2007	1.17 (1.14 - 1.2)	3.19e-27	3.84e-25	0.727	0.72	0.00657	31738
Nitrogen dioxide air pollution (ug/m3); 2005	1.16 (1.13 - 1.19)	8e-26	7.22e-24	0.726	0.72	0.00639	31738
Nitrogen dioxide air pollution (ug/m3); 2010	1.13 (1.1 - 1.15)	1.26e-24	9.11e-23	0.726	0.72	0.0062	31738
Particulate matter air pollution (pm2.5) absorbance (per-meter); 2010	1.12 (1.1 - 1.15)	4.95e-23	2.98e-21	0.726	0.72	0.00594	31706
Number in household	1.12 (1.09 - 1.14)	2.73e-22	1.41e-20	0.726	0.72	0.00578	32058
Alcohol usually taken with meals (ref. No)	0.758 (0.714 - 0.806)	5.71e-19	2.58e-17	0.732	0.724	0.00781	16057
Qualifications (College or University Degree) [ref. No]	0.81 (0.773 - 0.848)	7.04e-19	2.82e-17	0.726	0.72	0.00556	31939
Nitrogen oxides air pollution (ug/m3); 2010	1.1 (1.08 - 1.13)	1.08e-18	3.89e-17	0.726	0.72	0.00545	31738
Particulate matter air pollution (pm10) [ug/m3]; 2007	1.13 (1.1 - 1.16)	4.82e-17	1.58e-15	0.725	0.72	0.00531	31674
Currently in paid employment or self-employed (ref. No)	1.26 (1.2 - 1.34)	1.73e-16	5.21e-15	0.725	0.72	0.00485	32078
Participant lives in Scotland (Accessible Rural area) [ref. No]	0.000161 (2.01e-05 - 0.00129)	2.06e-16	5.71e-15	0.723	0.72	0.00316	31794
Average weekly beer plus cider intake (pints)	1.13 (1.09 - 1.16)	1.49e-15	3.83e-14	0.73	0.724	0.00565	22358
Age completed full time education (years)	0.905 (0.881 - 0.928)	4.27e-14	1.03e-12	0.728	0.722	0.00581	21765
Participant lives in England/Wales (Urban) with less sparse home area population density (ref. No)	1.29 (1.21 - 1.38)	2.75e-13	6.2e-12	0.725	0.72	0.00503	31794
Particulate matter air pollution (pm2.5 [ug/m3]); 2010	1.08 (1.06 - 1.1)	8.3e-13	1.76e-11	0.725	0.72	0.0047	31706
Qualifications (No educational qualifications) (ref. No [has some educational qualification])	1.22 (1.15 - 1.29)	2.31e-11	4.64e-10	0.725	0.72	0.0047	31939
Own accommodation with a mortgage (ref. No)	1.16 (1.11 - 1.22)	4.13e-11	7.85e-10	0.724	0.72	0.00427	31902
Qualifications (A levels/AS levels or equivalent) [ref. No]	0.858 (0.819 - 0.899)	1.22e-10	2.2e-09	0.725	0.72	0.0047	31939
Currently unable to work because of sickness or disability (ref. No)	0.71 (0.636 - 0.792)	8.77e-10	1.51e-08	0.724	0.72	0.00414	32078
Time spent using computer (hours/day)	0.933 (0.912 - 0.955)	2.61e-09	4.28e-08	0.721	0.717	0.00445	25473
Own accommodation outright (ref. No)	0.867 (0.826 - 0.91)	6.45e-09	1.01e-07	0.724	0.72	0.00427	31902
Dried fruit intake (pieces/day)	0.939 (0.918 - 0.96)	3.73e-08	5.61e-07	0.722	0.718	0.00413	29344
Qualifications (Other professional qualifications eg: nursing, teaching) [ref. No]	0.882 (0.843 - 0.923)	4.56e-08	6.59e-07	0.724	0.72	0.0042	31939
Average weekly red wine intake (glasses)	0.937 (0.915 - 0.959)	6.1e-08	8.47e-07	0.727	0.723	0.004	22319
Participant lives in England/Wales (Village) with less sparse home area population density	0.714 (0.63 - 0.809)	1.25e-07	1.68e-06	0.724	0.72	0.00421	31794
Age first had sexual intercourse (years)	0.946 (0.927 - 0.966)	2.55e-07	3.29e-06	0.725	0.721	0.00391	29048
Particulate matter air pollution (pm10 [ug/m3]); 2010	1.05 (1.03 - 1.08)	3.85e-07	4.79e-06	0.724	0.72	0.00383	31706
Currently retired (ref. No)	0.832 (0.774 - 0.895)	6.95e-07	8.36e-06	0.724	0.72	0.00372	32078
Smoking/smokers in household (relative scale [ranging from no to [yes] more than one household member smokes])	1.04 (1.03 - 1.06)	1.18e-06	1.38e-05	0.726	0.722	0.00376	29619
Vitamin D (nmol/L)	1.05 (1.03 - 1.07)	2.77e-06	3.12e-05	0.724	0.721	0.00349	29365
Townsend deprivation index at recruitment	1.05 (1.03 - 1.07)	1.06e-05	0.000113	0.724	0.72	0.00392	32068
Previous smoker (ref. No)	1.1 (1.05 - 1.14)	1.04e-05	0.000113	0.724	0.72	0.00367	31984
Overall health rating (relative scale [ranging from excellent to poor])	0.956 (0.937 - 0.976)	1.54e-05	0.000159	0.725	0.721	0.00349	31762
Frequency of travelling from home to job workplace (number of times)	1.06 (1.03 - 1.08)	1.73e-05	0.000173	0.716	0.712	0.00432	18473
