# Supplementary material for: Prioritization of COVID-19 risk factors in July 2020 and February 2021 in the UK
Source: Commun Med (Lond). 2023 Mar 30;3:45. doi: 10.1038/s43856-023-00271-3 (PMC10062272; doi:10.1038/s43856-023-00271-3)
Supplement: Supplementary file 7 — Supplementary Data 6 [file 43856_2023_271_MOESM7_ESM.xlsx]

## Sheet: Sheet1
Exposure	Delta Risk Ratio	FDR
Currently retired (ref. No)	0.591	7.73e-16
Currently in paid employment or self-employed (ref. No)	1.53	6.65e-12
Son and/or daughter (including step-children) in household (ref. No)	1.39	3.04e-07
Cystatin C (mg/L)	0.852	6.23e-07
Own accommodation with a mortgage (ref. No)	1.36	1.52e-06
Glycated haemoglobin (HbA1c) [mmol/mol]	0.861	4.9e-06
Number in household	1.14	9.18e-06
No vascular/heart problems diagnosed by doctor (ref. No [there are problems diagnosed])	1.32	9.76e-05
Current frequency of shift work (relative frequency [ranging from never/rarely to always])	0.891	0.00068
Own accommodation outright (ref. No)	0.79	0.00107
Length of time at current address (years)	0.896	0.00207
High blood pressure diagnosed by doctor (ref. No)	0.778	0.00207
Systolic blood pressure, automated reading (mmHg)	0.896	0.00282
Currently doing unpaid or voluntary work (ref. No)	0.571	0.00294
Daytime dozing / sleeping (narcolepsy) [relative frequency (ranging from never/rarely to often)]	0.907	0.00301
Apolipoprotein A (g/L)	1.12	0.00301
Qualifications (CSEs or equivalent) [ref. No]	1.31	0.00399
HDL cholesterol (mmol/L)	1.11	0.00399
Dried fruit intake (pieces/day)	0.897	0.00542
Gas or solid-fuel cooking/heating in home: none of the above [ref. No]	0.772	0.00542
Drive faster than motorway speed limit (relative frequency [ranging from never/rarely to do not drive on the motorway])	1.11	0.00636
Platelet count (10^9 cells/Litre)	1.1	0.00692
GroEL antigen for Helicobacter pylori (median fluorescence intensity [MFI] units)	2.29	0.00719
Oily fish intake relative frequency [ranging from never to once or more daily])	0.911	0.0111
pGP3 antigen for Chlamydia trachomatis (median fluorescence intensity [MFI] units)	1.97	0.0111
Diabetes diagnosed by doctor (ref. No)	0.725	0.0111
Qualifications (No educational qualifications) (ref. No [has some educational qualification])	0.8	0.012
Nap during day (relative frequency [ranging from never/rarely to usually])	0.916	0.014
Alcohol intake frequency (relative frequency [ranging from daily to never])	0.916	0.0141
Qualifications (O levels/GCSEs or equivalent) [ref. No]	1.2	0.0141
Major dietary changes in the last 5 years due to illness [ref. No]	0.785	0.0185
Usual walking pace (relative frequency [ranging from slow to brisk pace])	1.09	0.0196
Heating type(s) in home: gas central heating [ref. No]	1.61	0.0215
Basophill percentage (%)	1.09	0.0381
Albumin (g/L)	1.09	0.0381
