# Supplementary material for: Prioritization of COVID-19 risk factors in July 2020 and February 2021 in the UK
Source: Commun Med (Lond). 2023 Mar 30;3:45. doi: 10.1038/s43856-023-00271-3 (PMC10062272; doi:10.1038/s43856-023-00271-3)
Supplement: Supplementary file 8 — Supplementary Data 7 [file 43856_2023_271_MOESM8_ESM.xlsx]

## Sheet: hosp_ewas_top_factors_10_pct_07
Exposure	Risk Ratio [95% CI]	p-value	FDR	AUC	AUCadjVariables	deltaAUC	SampleSize
Alanine aminotransferase (U/L)	1.03 (1.02 - 1.04)	2.14e-05	0.00385	0.732	0.732	0.000184	7160
Glycated haemoglobin (HbA1c) [mmol/mol]	1.03 (1.01 - 1.04)	5.28e-05	0.00634	0.731	0.729	0.00166	7156
Monocyte count (10^9 cells/Litre)	1.02 (1.01 - 1.04)	0.000143	0.0129	0.731	0.73	0.000706	7310
Home location at assessment - north co-ordinate (rounded) [metre-grid]	0.915 (0.873 - 0.959)	0.000205	0.0147	0.728	0.729	-0.000938	7479
Basophill count (10^9 cells/Litre)	1.02 (1.01 - 1.03)	0.00047	0.0231	0.73	0.73	0.000319	7310
Alkaline phosphatase (U/L)	1.02 (1.01 - 1.04)	0.000513	0.0231	0.732	0.732	-0.000729	7159
Gamma glutamyltransferase (U/L)	1.02 (1.01 - 1.04)	0.000385	0.0231	0.733	0.732	0.000567	7155
White blood cell (leukocyte) count (10^9 cells/Litre)	1.02 (1.01 - 1.03)	0.000974	0.039	0.731	0.731	0.000369	7329
Frequency of walking for pleasure in last 4 weeks (relative frequency [ranging from once in the last 4 weeks to every day])	0.976 (0.961 - 0.991)	0.00179	0.0645	0.734	0.732	0.00221	5055
Overall health rating (relative scale [ranging from excellent to poor])	1.02 (1.01 - 1.03)	0.00218	0.0714	0.729	0.729	0.000417	7423
Current smoker (ref. No)	1.05 (1.02 - 1.09)	0.00281	0.0843	0.731	0.73	0.000515	7513
Current frequency of shift work (relative frequency [ranging from never/rarely to always])	0.969 (0.948 - 0.99)	0.00342	0.0947	0.74	0.738	0.00249	3984
Current tobacco smoking (relative frequency [ranging from no to yes on most or all days])	1.02 (1.01 - 1.03)	0.00398	0.0959	0.73	0.73	0.000392	7538
Pulse rate, automated reading (bpm)	1.02 (1.01 - 1.03)	0.004	0.0959	0.728	0.727	0.000404	7355
Immature reticulocyte fraction (ratio)	1.02 (1 - 1.03)	0.00767	0.153	0.731	0.731	-7.47e-05	7183
Usually drink decaffeinated coffee (ref. No)	1.04 (1.01 - 1.08)	0.0124	0.196	0.733	0.733	-0.000462	5724
Home is mainly heated by open fire without central heating (ref. No)	1.28 (1.06 - 1.55)	0.0117	0.196	0.756	0.758	-0.00136	2747
Lymphocyte count (10^9 cells/Litre)	1.02 (1 - 1.03)	0.0125	0.196	0.73	0.73	-0.000359	7310
Triglycerides (mmol/L)	1.02 (1 - 1.03)	0.0112	0.196	0.732	0.732	-0.000417	7151
Time employed in main current job (years)	1.02 (1 - 1.04)	0.0157	0.211	0.741	0.74	0.00108	3782
Spread type (mainly use butter/spreadable butter) [ref. No]	1.03 (1.01 - 1.06)	0.0153	0.211	0.73	0.73	-0.000232	7525
Son and/or daughter (including step-children) in household (ref. No)	0.961 (0.931 - 0.993)	0.0159	0.211	0.729	0.729	-0.000325	7527
Neutrophill count (10^9 cells/Litre)	1.02 (1 - 1.03)	0.0157	0.211	0.73	0.73	-0.000251	7310
Platelet count (10^9 cells/Litre)	1.02 (1 - 1.03)	0.017	0.219	0.73	0.731	-0.000788	7329
Walk to get to and from work (ref. No)	1.07 (1.01 - 1.13)	0.018	0.223	0.738	0.737	0.000548	3776
Reduced amount of alcohol drunk due to illness or ill health (ref. No)	1.06 (1.01 - 1.12)	0.0196	0.236	0.747	0.746	0.00148	3011
C-reactive protein (mg/L)	1.02 (1 - 1.03)	0.0223	0.259	0.732	0.732	-6.1e-05	7145
Weight (kg)	1.02 (1 - 1.03)	0.0241	0.271	0.73	0.729	0.000346	7494
