# Supplementary material for: Prioritization of COVID-19 risk factors in July 2020 and February 2021 in the UK
Source: Commun Med (Lond). 2023 Mar 30;3:45. doi: 10.1038/s43856-023-00271-3 (PMC10062272; doi:10.1038/s43856-023-00271-3)
Supplement: Supplementary file 9 — Supplementary Data 8 [file 43856_2023_271_MOESM9_ESM.xlsx]

## Sheet: hosp_ewas_top_factors_10_pct_02
Exposure	Risk Ratio [95% CI]	p-value	FDR	AUC	AUCadjVariables	deltaAUC	SampleSize
Overall health rating (relative scale [ranging from excellent to poor])	1.06 (1.05 - 1.07)	7.27e-40	2.67e-37	0.683	0.686	-0.00333	31762
Home location at assessment - north co-ordinate (rounded) [metre-grid]	0.868 (0.846 - 0.89)	1.46e-27	2.69e-25	0.682	0.686	-0.00407	31801
Currently unable to work because of sickness or disability (ref. No)	1.19 (1.15 - 1.23)	3.53e-25	4.32e-23	0.68	0.686	-0.00527	32078
No vascular/heart problems diagnosed by doctor (ref. No [there are problems diagnosed])	0.919 (0.903 - 0.934)	6.38e-23	5.87e-21	0.681	0.686	-0.00509	31762
Participant lives in Scotland (Accessible Rural area) [ref. No]	5e-05 (6.82e-06 - 0.000366)	1.83e-22	1.12e-20	0.678	0.686	-0.00761	31794
Cystatin C (mg/L)	1.05 (1.04 - 1.06)	4.73e-22	2.49e-20	0.681	0.686	-0.00491	30598
White blood cell (leukocyte) count (10^9 cells/Litre)	1.04 (1.03 - 1.05)	5.69e-22	2.62e-20	0.681	0.686	-0.00492	31230
Neutrophill count (10^9 cells/Litre)	1.04 (1.03 - 1.05)	1.72e-21	7.03e-20	0.681	0.686	-0.00497	31170
Major dietary changes in the last 5 years due to illness [ref. No]	1.11 (1.08 - 1.13)	1.93e-21	7.09e-20	0.68	0.686	-0.00524	32057
Vitamin D (nmol/L)	0.961 (0.952 - 0.969)	4.79e-19	1.6e-17	0.682	0.687	-0.00511	29365
Nitrogen dioxide air pollution (ug/m3); 2006	0.952 (0.942 - 0.963)	1.75e-18	5.36e-17	0.68	0.686	-0.00582	31738
Particulate matter air pollution (pm10) [ug/m3]; 2007	0.951 (0.939 - 0.962)	2.97e-16	8.42e-15	0.68	0.686	-0.00598	31674
Diabetes diagnosed by doctor (ref. No)	1.12 (1.09 - 1.15)	5.26e-16	1.38e-14	0.68	0.686	-0.00625	31762
Nitrogen dioxide air pollution (ug/m3); 2010	0.961 (0.951 - 0.97)	2e-15	4.92e-14	0.68	0.686	-0.00612	31738
Current tobacco smoking (relative frequency [ranging from no to yes on most or all days])	1.03 (1.02 - 1.04)	1.63e-14	3.76e-13	0.68	0.686	-0.00612	32086
Nitrogen dioxide air pollution (ug/m3); 2005	0.958 (0.947 - 0.968)	2.39e-14	5.17e-13	0.68	0.686	-0.00628	31738
Nitrogen dioxide air pollution (ug/m3); 2007	0.957 (0.947 - 0.968)	5.25e-14	1.07e-12	0.68	0.686	-0.00635	31738
Glycated haemoglobin (HbA1c) [mmol/mol]	1.03 (1.02 - 1.04)	6.69e-14	1.3e-12	0.681	0.687	-0.00588	30403
C-reactive protein (mg/L)	1.03 (1.02 - 1.04)	2.69e-13	4.94e-12	0.68	0.686	-0.00599	30543
Rent (accommodation currently lived in) from local authority, local council, housing association (ref. No)	1.12 (1.08 - 1.15)	7.48e-13	1.31e-11	0.679	0.686	-0.00647	31902
Usual walking pace (relative frequency [ranging from slow to brisk pace])	0.971 (0.963 - 0.979)	1.16e-12	1.93e-11	0.679	0.686	-0.00619	31872
Weight (kg)	1.03 (1.02 - 1.04)	1.31e-12	2.1e-11	0.68	0.686	-0.00635	32005
Basophill count (10^9 cells/Litre)	1.03 (1.02 - 1.04)	1.41e-12	2.17e-11	0.68	0.686	-0.00616	31170
Body mass index (kg/m2)	1.03 (1.02 - 1.04)	3.43e-12	5.05e-11	0.68	0.686	-0.00644	31991
Pulse rate, automated reading (bpm)	1.03 (1.02 - 1.04)	4.46e-12	6.31e-11	0.678	0.684	-0.0064	31368
Current smoker (ref. No)	1.09 (1.07 - 1.12)	4.68e-12	6.38e-11	0.679	0.686	-0.0063	31984
High blood pressure diagnosed by doctor (ref. No)	1.06 (1.04 - 1.08)	9.57e-12	1.26e-10	0.68	0.686	-0.00645	31762
Currently in paid employment or self-employed (ref. No)	0.931 (0.912 - 0.95)	1.34e-11	1.7e-10	0.679	0.686	-0.0063	32078
Son and/or daughter (including step-children) in household (ref. No)	0.929 (0.909 - 0.95)	4.96e-11	6.08e-10	0.679	0.686	-0.00679	32058
Monocyte count (10^9 cells/Litre)	1.03 (1.02 - 1.04)	6.32e-11	7.51e-10	0.68	0.686	-0.00639	31170
HDL cholesterol (mmol/L)	0.969 (0.96 - 0.978)	1.23e-10	1.42e-09	0.679	0.685	-0.0062	27993
Particulate matter air pollution (pm2.5) absorbance (per-meter); 2010	0.968 (0.959 - 0.978)	2.29e-10	2.55e-09	0.679	0.686	-0.00675	31706
