# Supplementary material for: Prioritization of COVID-19 risk factors in July 2020 and February 2021 in the UK
Source: Commun Med (Lond). 2023 Mar 30;3:45. doi: 10.1038/s43856-023-00271-3 (PMC10062272; doi:10.1038/s43856-023-00271-3)
Supplement: Supplementary file 10 — Supplementary Data 9 [file 43856_2023_271_MOESM10_ESM.xlsx]

## Sheet: instance_0_assessmentCenter_Inc
Assessment Center	Income (Euros)	Percentage (%)
Manchester	Less than 18,000	0.294521
Manchester	18,000 to 30,999	0.267123
Manchester	31,000 to 51,999	0.219178
Manchester	52,000 to 100,000	0.164384
Manchester	Greater than 100,000	0.0547945
Oxford	Less than 18,000	0.154229
Oxford	18,000 to 30,999	0.20398
Oxford	31,000 to 51,999	0.273632
Oxford	52,000 to 100,000	0.268657
Oxford	Greater than 100,000	0.0995025
Cardiff	Less than 18,000	0.529412
Cardiff	18,000 to 30,999	0.294118
Cardiff	31,000 to 51,999	0.0588235
Cardiff	52,000 to 100,000	0.0588235
Cardiff	Greater than 100,000	0.0588235
Glasgow	31,000 to 51,999	1
Edinburgh	Less than 18,000	1
Stoke	Less than 18,000	0.377358
Stoke	18,000 to 30,999	0.264151
Stoke	31,000 to 51,999	0.215633
Stoke	52,000 to 100,000	0.121294
Stoke	Greater than 100,000	0.0215633
Reading	Less than 18,000	0.139442
Reading	18,000 to 30,999	0.249004
Reading	31,000 to 51,999	0.308765
Reading	52,000 to 100,000	0.237052
Reading	Greater than 100,000	0.0657371
Bury	Less than 18,000	0.367698
Bury	18,000 to 30,999	0.269759
Bury	31,000 to 51,999	0.209622
Bury	52,000 to 100,000	0.132302
Bury	Greater than 100,000	0.0206186
Newcastle	Less than 18,000	0.359204
Newcastle	18,000 to 30,999	0.254726
Newcastle	31,000 to 51,999	0.227861
Newcastle	52,000 to 100,000	0.130348
Newcastle	Greater than 100,000	0.0278607
Leeds	Less than 18,000	0.321951
Leeds	18,000 to 30,999	0.307317
Leeds	31,000 to 51,999	0.182927
Leeds	52,000 to 100,000	0.156098
Leeds	Greater than 100,000	0.0317073
Bristol	Less than 18,000	0.242424
Bristol	18,000 to 30,999	0.272727
Bristol	31,000 to 51,999	0.262187
Bristol	52,000 to 100,000	0.183136
Bristol	Greater than 100,000	0.0395257
Barts	Less than 18,000	0.286689
Barts	18,000 to 30,999	0.180887
Barts	31,000 to 51,999	0.201365
Barts	52,000 to 100,000	0.211604
Barts	Greater than 100,000	0.119454
Nottingham	Less than 18,000	0.390977
Nottingham	18,000 to 30,999	0.244361
Nottingham	31,000 to 51,999	0.176692
Nottingham	52,000 to 100,000	0.163534
Nottingham	Greater than 100,000	0.0244361
Sheffield	Less than 18,000	0.357918
Sheffield	18,000 to 30,999	0.264642
Sheffield	31,000 to 51,999	0.21692
Sheffield	52,000 to 100,000	0.127983
Sheffield	Greater than 100,000	0.032538
Liverpool	Less than 18,000	0.329897
Liverpool	18,000 to 30,999	0.286598
Liverpool	31,000 to 51,999	0.212371
Liverpool	52,000 to 100,000	0.136082
Liverpool	Greater than 100,000	0.0350515
Middlesborough	Less than 18,000	0.358382
Middlesborough	18,000 to 30,999	0.263006
Middlesborough	31,000 to 51,999	0.242775
Middlesborough	52,000 to 100,000	0.0953757
Middlesborough	Greater than 100,000	0.0404624
Hounslow	Less than 18,000	0.252372
Hounslow	18,000 to 30,999	0.206831
Hounslow	31,000 to 51,999	0.237192
Hounslow	52,000 to 100,000	0.223909
Hounslow	Greater than 100,000	0.0796964
Croydon	Less than 18,000	0.223476
Croydon	18,000 to 30,999	0.230248
Croydon	31,000 to 51,999	0.250564
Croydon	52,000 to 100,000	0.214447
Croydon	Greater than 100,000	0.0812641
Birmingham	Less than 18,000	0.373737
Birmingham	18,000 to 30,999	0.278788
Birmingham	31,000 to 51,999	0.183838
Birmingham	52,000 to 100,000	0.143434
Birmingham	Greater than 100,000	0.020202
Swansea	Less than 18,000	1
