# Supplementary material for: Prioritization of COVID-19 risk factors in July 2020 and February 2021 in the UK
Source: Commun Med (Lond). 2023 Mar 30;3:45. doi: 10.1038/s43856-023-00271-3 (PMC10062272; doi:10.1038/s43856-023-00271-3)
Supplement: Supplementary file 11 — Supplementary Data 10 [file 43856_2023_271_MOESM11_ESM.xlsx]

## Sheet: instance_1_assessmentCenter_Inc
Assessment Center	Income (Euros)	Percentage (%)
Manchester	Less than 18,000	0.286778
Manchester	18,000 to 30,999	0.253259
Manchester	31,000 to 51,999	0.227188
Manchester	52,000 to 100,000	0.174115
Manchester	Greater than 100,000	0.0586592
Oxford	Less than 18,000	0.168083
Oxford	18,000 to 30,999	0.254013
Oxford	31,000 to 51,999	0.266289
Oxford	52,000 to 100,000	0.245515
Oxford	Greater than 100,000	0.0661001
Cardiff	Less than 18,000	0.175141
Cardiff	18,000 to 30,999	0.227872
Cardiff	31,000 to 51,999	0.265537
Cardiff	52,000 to 100,000	0.284369
Cardiff	Greater than 100,000	0.047081
Glasgow	Less than 18,000	0.388889
Glasgow	18,000 to 30,999	0.222222
Glasgow	31,000 to 51,999	0.222222
Glasgow	52,000 to 100,000	0.166667
Edinburgh	Less than 18,000	0.272727
Edinburgh	18,000 to 30,999	0.181818
Edinburgh	31,000 to 51,999	0.0909091
Edinburgh	52,000 to 100,000	0.181818
Edinburgh	Greater than 100,000	0.272727
Stoke	Less than 18,000	0.282895
Stoke	18,000 to 30,999	0.296711
Stoke	31,000 to 51,999	0.246711
Stoke	52,000 to 100,000	0.145395
Stoke	Greater than 100,000	0.0282895
Reading	Less than 18,000	0.129057
Reading	18,000 to 30,999	0.218702
Reading	31,000 to 51,999	0.280912
Reading	52,000 to 100,000	0.271638
Reading	Greater than 100,000	0.0996909
Bury	Less than 18,000	0.289167
Bury	18,000 to 30,999	0.27375
Bury	31,000 to 51,999	0.252083
Bury	52,000 to 100,000	0.1575
Bury	Greater than 100,000	0.0275
Newcastle	Less than 18,000	0.302552
Newcastle	18,000 to 30,999	0.275516
Newcastle	31,000 to 51,999	0.243317
Newcastle	52,000 to 100,000	0.150972
Newcastle	Greater than 100,000	0.0276428
Leeds	Less than 18,000	0.247946
Leeds	18,000 to 30,999	0.270351
Leeds	31,000 to 51,999	0.267364
Leeds	52,000 to 100,000	0.17289
Leeds	Greater than 100,000	0.0414488
Bristol	Less than 18,000	0.191889
Bristol	18,000 to 30,999	0.253632
Bristol	31,000 to 51,999	0.298123
Bristol	52,000 to 100,000	0.208838
Bristol	Greater than 100,000	0.0475182
Barts	Less than 18,000	0.211293
Barts	18,000 to 30,999	0.175774
Barts	31,000 to 51,999	0.203097
Barts	52,000 to 100,000	0.208561
Barts	Greater than 100,000	0.201275
Nottingham	Less than 18,000	0.289558
Nottingham	18,000 to 30,999	0.261742
Nottingham	31,000 to 51,999	0.252622
Nottingham	52,000 to 100,000	0.157319
Nottingham	Greater than 100,000	0.0387597
Sheffield	Less than 18,000	0.278743
Sheffield	18,000 to 30,999	0.282754
Sheffield	31,000 to 51,999	0.248663
Sheffield	52,000 to 100,000	0.159091
Sheffield	Greater than 100,000	0.0307487
Liverpool	Less than 18,000	0.299497
Liverpool	18,000 to 30,999	0.266332
Liverpool	31,000 to 51,999	0.243719
Liverpool	52,000 to 100,000	0.160302
Liverpool	Greater than 100,000	0.0301508
Middlesborough	Less than 18,000	0.302764
Middlesborough	18,000 to 30,999	0.275126
Middlesborough	31,000 to 51,999	0.248116
Middlesborough	52,000 to 100,000	0.144472
Middlesborough	Greater than 100,000	0.0295226
Hounslow	Less than 18,000	0.177788
Hounslow	18,000 to 30,999	0.20841
Hounslow	31,000 to 51,999	0.246344
Hounslow	52,000 to 100,000	0.252742
Hounslow	Greater than 100,000	0.114717
Croydon	Less than 18,000	0.177801
Croydon	18,000 to 30,999	0.227249
Croydon	31,000 to 51,999	0.272488
Croydon	52,000 to 100,000	0.236718
Croydon	Greater than 100,000	0.0857443
Birmingham	Less than 18,000	0.308614
Birmingham	18,000 to 30,999	0.257273
Birmingham	31,000 to 51,999	0.249857
Birmingham	52,000 to 100,000	0.140901
Birmingham	Greater than 100,000	0.0433542
Swansea	Less than 18,000	0.278689
Swansea	18,000 to 30,999	0.245902
Swansea	31,000 to 51,999	0.295082
Swansea	52,000 to 100,000	0.163934
Swansea	Greater than 100,000	0.0163934
Wrexham	Less than 18,000	0.444444
Wrexham	18,000 to 30,999	0.277778
Wrexham	31,000 to 51,999	0.166667
Wrexham	52,000 to 100,000	0.111111
